# Supplementary material for: Does Surgical Treatment for Benign Prostate Enlargement (BPE)-Related Bladder Outlet Obstruction (BOO) Benefit Patients with Central Nervous System Diseases? A Systematic Review
Source: J Clin Med. 2024 Sep 30;13(19):5846. doi: 10.3390/jcm13195846 (PMC11477414; doi:10.3390/jcm13195846)
Supplement: Supplementary file 1 [file jcm-13-05846-s001.zip]

Archive with 1 entries (1 files):
- jcm-3200811-supplementary.pdf
